# Supplementary material for: Asymmetry in kinematics of dominant/nondominant lower limbs in central and lateral positioned college and sub-elite soccer players
Source: PLoS One. 2024 Jun 7;19(6):e0304511. doi: 10.1371/journal.pone.0304511 (PMC11161049; doi:10.1371/journal.pone.0304511)
Supplement: S1 Raw data — (XLSX) [file pone.0304511.s001.xlsx]

## Sheet: Raw Summarized Data
	KNEE FLEXION EXTENSION				HIP FLEXION EXTENSION				HIP ADDUCTION (MAX) POSIITIVE				HIP ABDUCTION (MIN) NEGATIVE				TRANSVERSE HIP ROTATION				SAGITTAL ANKLE ANGLE				TRANSVERSE SUBTALAR TILT (MAX)				TRANSVERSE SUBTALAR TILT (MIN)				KNEE VALGUS
	HDR	PH3-R	PH3-L		HDR	PH3-R	PH3-L		HDR	PH3-R	PH3-L		HDR	PH3-R	PH3-L		HDR	PH3-R	PH3-L		HDR	PH3-R	PH3-L		HDR	PH3-R	PH3-L		HDR	PH3-R	PH3-L		HDR	PH3-R	PH3-L
	SBF1	77.653	75.2104		SBF1	64.5988	65.8525		SBF1	5.14052	6.00605		SBF1	-4.59741	-10.4448		SBF1	FALSE	9.16071		SBF1	12.4782	12.7154		SBF1	-2.40779	-0.896553		SBF1	-23.4516	-7.19598		SBF1	1.3553	1.31267
	SBF2	66.2378	79.4932		SBF2	55.4191	57.4645		SBF2	-4.22043	-1.4623		SBF2	-14.3333	-11.5882		SBF2	8.08593	3.14176		SBF2	12.975	16.5676		SBF2	6.32541	-14.568		SBF2	-14.0751	-28.4833		SBF2	1.15607	1.38742
	SBF3	72.4111	74.9788		SBF3	49.207	53.1982		SBF3	7.18838	1.80159		SBF3	-1.00704	-9.37198		SBF3	-5.09451	17.7971		SBF3	32.6811	24.1484		SBF3	-13.5134	-4.36708		SBF3	-23.3243	-19.2062		SBF3	1.26381	1.30863
	SBF4	68.8495	70.407		SBF4	52.2907	46.0827		SBF4	-1.113	-2.43033		SBF4	-5.90221	-8.14299		SBF4	6.8859	2.08517		SBF4	11.0693	27.3216		SBF4	2.78321	-7.28623		SBF4	-21.7033	-26.7135		SBF4	1.20165	1.22883
	SBF6	73.8757	71.7995		SBF6	53.2024	55.6999		SBF6	-4.59196	-1.73776		SBF6	-7.84903	-8.38834		SBF6	5.05295	9.97623		SBF6	22.7333	22.1826		SBF6	-3.54146	-4.59092		SBF6	-15.9406	-13.2718		SBF6	1.28937	1.25314
	SBF7	53.6655	40.9401		SBF7	44.093	42.1272		SBF7	4.91934	3.17945		SBF7	-12.5637	-24.0608		SBF7	17.7368	13.9038		SBF7	20.4362	18.8231		SBF7	5.02961	13.3377		SBF7	-34.4987	-26.857		SBF7	0.93664	0.71454
	SBF8	76.7371	68.3679		SBF8	53.6306	50.8305		SBF8	0.515468	3.30938		SBF8	-9.9425	-9.46271		SBF8	3.45074	13.1443		SBF8	7.01966	18.0975		SBF8	-17.3379	-3.85119		SBF8	-27.7253	-19.3446		SBF8	1.33932	1.19324
	SBF9	62.9276	66.1556		SBF9	40.4482	40.0048		SBF9	2.75524	-2.5485		SBF9	-1.84481	-6.96913		SBF9	9.81162	11.2036		SBF9	20.8006	22.129		SBF9	10.9004	2.07719		SBF9	-7.11137	-11.6437		SBF9	1.09829	1.15463
	SBF10	67.7306	90.4239		SBF10	50.1222	69.9621		SBF10	11.6298	0.914756		SBF10	0.43065	-8.13913		SBF10	3.69785	7.02099		SBF10	28.7204	18.9762		SBF10	-2.75666	-0.989028		SBF10	-14.0163	-19.4353		SBF10	1.18212	1.5782
	SBF11	61.6325	62.495		SBF11	65.3288	67.96		SBF11	4.56664	-0.671862		SBF11	0.574503	-6.22508		SBF11	7.22943	9.53482		SBF11	17.0208	15.133		SBF11	-12.2866	-5.80102		SBF11	-25.6866	-17.7519		SBF11	1.07569	1.09074
	SBF12	65.2171	64.0998		SBF12	49.1786	54.3677		SBF12	-3.79995	-3.749		SBF12	-8.87595	-7.33517		SBF12	5.73103	5.32921		SBF12	15.9872	16.4029		SBF12	-2.30429	0.738585		SBF12	-11.1445	-14.699		SBF12	1.13825	1.11875
	SBF13	76.7931	81.5405		SBF13	45.8165	62.0646		SBF13	0.786138	-5.64682		SBF13	-19.2756	-21.2827		SBF13	-8.0736	15.3774		SBF13	26.6179	22.7412		SBF13	-2.07119	7.47417		SBF13	-24.8421	0.840645		SBF13	1.34029	1.42315
	SBF14	72.0929	68.5854		SBF14	55.8528	60.7401		SBF14	-1.9991	-4.38841		SBF14	-7.83476	-11.7969		SBF14	4.66207	6.50203		SBF14	28.552	17.9965		SBF14	3.71491	0.493595		SBF14	-6.94663	-8.79525		SBF14	1.25826	1.19704
	SBF15	71.1473	74.3132		SBF15	41.3427	71.6767		SBF15	-3.43336	-10.9769		SBF15	-14.9484	-21.4143		SBF15	1.24401	17.5719		SBF15	30.6966	15.5729		SBF15	2.43208	5.21345		SBF15	-19.1684	-2.51695		SBF15	1.24175	1.29701
	SBM1	93.5571	95.2455		SBM1	90.5577	89.82		SBM1	-11.0105	-1.60572		SBM1	-23.7412	-16.3309		SBM1	12.8866	7.37365		SBM1	25.8935	30.9955		SBM1	-1.02622	-1.04015		SBM1	-12.5993	-14.519		SBM1	1.63288	1.66235
	SBM2	69.4993	63.4147		SBM2	34.0172	38.9553		SBM2	-5.28678	-2.80374		SBM2	-14.4574	-11.0639		SBM2	-4.30798	-1.22123		SBM2	22.3506	20.5124		SBM2	-7.37505	-2.49505		SBM2	-18.2391	-10.4419		SBM2	1.21299	1.1068
	SBM3	60.7246	51.5979		SBM3	35.7307	38.8263		SBM3	7.04206	-6.30731		SBM3	0.544738	-14.0477		SBM3	0.375055	4.54337		SBM3	17.1959	11.9644		SBM3	-0.249369	8.21773		SBM3	-16.2316	-1.57737		SBM3	1.05984	0.900553
	SBM4	77.7778	77.723		SBM4	51.9995	52.6276		SBM4	-12.9954	-5.53359		SBM4	-18.3826	-16.795		SBM4	3.01685	-5.38981		SBM4	14.4584	22.3462		SBM4	1.28116	-1.67076		SBM4	-20.0701	-23.3858		SBM4	1.35748	1.35652
	SBM5	74.1604	69.5918		SBM5	46.6076	59.5607		SBM5	-1.33604	-10.1527		SBM5	-11.4059	-16.3438		SBM5	-3.66264	7.9576		SBM5	23.7951	25.7501		SBM5	-3.45781	0.605628		SBM5	-20.1979	-7.35035		SBM5	1.29434	1.21461
	SBM6	68.4207	63.7036		SBM6	38.4814	18.1329		SBM6	-8.63429	3.55634		SBM6	-14.3696	-4.15654		SBM6	9.70982	-5.05438		SBM6	24.1541	17.0339		SBM6	-1.60622	-0.104361		SBM6	-9.96316	-26.1403		SBM6	1.19417	1.11184
	SBM7	89.2054	84.6405		SBM7	71.3867	73.3865		SBM7	-2.97725	-14.3581		SBM7	-15.4799	-21.9956		SBM7	-6.89338	-0.688852		SBM7	20.872	22.7055		SBM7	-2.77435	3.57521		SBM7	-25.9842	-17.9454		SBM7	1.55693	1.47726
	SBM8	60.3045	61.7609		SBM8	32.5192	32.1049		SBM8	2.70016	-1.00521		SBM8	-2.60814	-7.59164		SBM8	-3.53448	4.85636		SBM8	23.5893	24.6539		SBM8	1.44357	4.19446		SBM8	-12.85	-16.0476		SBM8	1.05251	1.07793
	SBM9	57.5017	60.2547		SBM9	32.1208	34.4704		SBM9	1.64512	-8.65227		SBM9	-4.20445	-12.382		SBM9	-4.31679	6.09273		SBM9	26.9881	18.4909		SBM9	-3.43328	4.23104		SBM9	-9.89168	-3.65668		SBM9	1.00359	1.05164
	SBM10	75.9167	57.3174		SBM10	35.2422	36.3217		SBM10	0.418051	-4.45738		SBM10	-4.70773	-10.1952		SBM10	-0.795843	11.8546		SBM10	14.4201	8.75735		SBM10	-13.1368	3.22389		SBM10	-22.9637	-7.45619		SBM10	1.325	1.00038
	SBM11	70.593	71.4403		SBM11	40.4151	40.1769		SBM11	1.91228	-5.25355		SBM11	-5.87134	-11.1249		SBM11	-8.34009	10.2261		SBM11	28.0811	27.7111		SBM11	3.86151	9.98374		SBM11	-15.558	2.03937		SBM11	1.23208	1.24687
	SBM12	79.2514	71.4812		SBM12	44.8595	58.1321		SBM12	2.76238	-5.668		SBM12	-14.9369	-23.4906		SBM12	-5.54676	18.7327		SBM12	22.1794	19.9885		SBM12	1.45214	9.9669		SBM12	-21.7579	-2.86318		SBM12	1.3832	1.24758
	SBM13	44.9213	50.315		SBM13	14.3703	23.2162		SBM13	-12.7331	-11.6442		SBM13	-22.8737	-19.3078		SBM13	-16.1868	-3.61576		SBM13	18.1374	26.4885		SBM13	2.68546	7.25715		SBM13	-11.3897	-1.10904		SBM13	0.784025	0.878162
	SBM14	62.8316	63.8252		SBM14	27.0267	30.0788		SBM14	-1.99991	-4.21994		SBM14	-8.44856	-9.36672		SBM14	-6.83799	0.328847		SBM14	15.9443	20.9036		SBM14	-6.88261	-0.404657		SBM14	-25.6313	-13.9224		SBM14	1.09662	1.11396
	COD	PH2-R	PH2-L		COD	PH2-R	PH2-L		COD	PH2-R	PH2-L		COD	PH2-R	PH2-L		COD	PH2-R	PH2-L		COD	PH2-R	PH2-L		COD	PH2-R	PH2-L		COD	PH2-R	PH2-L		COD	PH2-R	PH2-L
	SBF1	61.8744	50.5084		SBF1	54.385	42.996		SBF1	-13.2393	-2.27653		SBF1	-33.4203	FALSE		SBF1	28.8062	14.3561		SBF1	-13.8601	17.7661		SBF1	6.1675	5.75502		SBF1	-31.3374	-21.843		SBF1	1.07991	0.881539
	SBF2	97.1949	54.1642		SBF2	70.867	44.8475		SBF2	-3.82578	-7.96574		SBF2	-13.7545	-20.8096		SBF2	12.9116	13.6125		SBF2	6.54751	19.9918		SBF2	-23.1902	-5.55536		SBF2	-29.7597	-16.1426		SBF2	1.69637	0.945343
	SBF3	30.2073	36.1516		SBF3	14.6716	29.2546		SBF3	-21.7294	-11.2801		SBF3	-33.5991	-33.1054		SBF3	-3.08807	19.2401		SBF3	6.77156	17.0897		SBF3	0.906946	7.0716		SBF3	-7.92566	-14.0352		SBF3	0.527217	0.630965
	SBF4	42.104	59.0481		SBF4	24.6646	45.0895		SBF4	-20.7215	2.03429		SBF4	-32.6065	-32.7467		SBF4	1.29972	15.6215		SBF4	15.326	9.74531		SBF4	-0.708429	-6.80934		SBF4	-22.2652	-15.2553		SBF4	0.734853	1.03058
	SBF6	51.7219	47.8125		SBF6	26.9696	15.3387		SBF6	-24.8517	-24.7755		SBF6	-33.8744	-37.4516		SBF6	14.4343	5.77336		SBF6	15.0478	2.91749		SBF6	0.802168	12.6765		SBF6	-4.54098	-4.50091		SBF6	0.902717	0.834486
	SBF7	69.559	35.0592		SBF7	59.2314	42.2898		SBF7	3.37907	-24.7465		SBF7	-18.3127	-35.2156		SBF7	14.7556	20.6803		SBF7	22.2155	-11.5588		SBF7	-2.13823	12.5341		SBF7	-28.4939	-19.1694		SBF7	1.21403	0.611899
	SBF8	67.0866	52.2341		SBF8	51.1359	42.9461		SBF8	-16.994	-13.0292		SBF8	-24.6383	-27.6474		SBF8	19.3553	17.1467		SBF8	24.0142	-0.469076		SBF8	3.19536	1.80232		SBF8	-13.4756	-19.5227		SBF8	1.17088	0.911657
	SBF9	41.5169	49.2688		SBF9	30.7073	47.0508		SBF9	-3.11411	-6.61714		SBF9	-30.0439	-37.9271		SBF9	6.49412	13.0742		SBF9	7.81222	7.61945		SBF9	11.5468	3.33099		SBF9	-20.7684	-13.5268		SBF9	0.724607	0.859902
	SBF10	62.2892	57.7186		SBF10	61.223	65.1649		SBF10	-6.80011	-23.7243		SBF10	-27.6345	-38.8204		SBF10	15.1879	21.9647		SBF10	6.62309	6.6284		SBF10	4.53749	10.1199		SBF10	-30.0585	-11.1834		SBF10	1.08715	1.00738
	SBF11	67.095	77.7359		SBF11	55.938	70.8145		SBF11	-12.6719	-9.49819		SBF11	-33.9785	-30.8025		SBF11	27.9559	14.8209		SBF11	12.518	11.6156		SBF11	-7.11509	2.30444		SBF11	-27.93	-24.8497		SBF11	1.17103	1.35675
	SBF12	42.5743	51.6858		SBF12	21.379	50.2013		SBF12	-23.6413	-22.2553		SBF12	-33.5615	-37.0538		SBF12	-4.60329	17.9425		SBF12	13.372	1.47799		SBF12	5.26379	-0.737653		SBF12	-6.68046	-9.11989		SBF12	0.743063	0.902087
	SBF13	51.6828	49.2785		SBF13	48.1455	47.2603		SBF13	-17.3244	-5.75599		SBF13	-44.3271	-40.6475		SBF13	14.8106	18.1862		SBF13	7.3946	19.5255		SBF13	21.2981	5.56441		SBF13	-32.1424	-20.3432		SBF13	0.902036	0.860071
	SBF14	61.2057	57.4206		SBF14	45.5099	43.0522		SBF14	-4.05942	-9.32897		SBF14	-34.3467	-35.6769		SBF14	19.6994	13.2814		SBF14	22.9975	24.3668		SBF14	1.37112	-0.0588803		SBF14	-13.1243	-6.77034		SBF14	1.06824	1.00218
	SBF15	73.1828	43.289		SBF15	72.8851	27.8825		SBF15	-1.78722	-12.4682		SBF15	-22.3292	-31.36		SBF15	14.0486	2.07878		SBF15	29.8703	12.9826		SBF15	19.3787	-2.36661		SBF15	-22.0899	-15.7299		SBF15	1.27728	0.755536
	SBM1	57.5186	68.2595		SBM1	46.6635	68.7012		SBM1	-26.5157	-22.9962		SBM1	-36.0659	-35.7168		SBM1	20.9358	14.8741		SBM1	14.8121	8.70494		SBM1	0.387008	-5.01823		SBM1	-8.57943	-14.4393		SBM1	1.00389	1.19135
	SBM2	71.1088	42.7743		SBM2	61.039	30.7032		SBM2	-23.6857	-27.9235		SBM2	-36.81	-32.9951		SBM2	12.5356	-6.10525		SBM2	25.109	8.64023		SBM2	12.0898	-0.678692		SBM2	-3.08626	-7.52371		SBM2	1.24108	0.746553
	SBM3	69.1939	0		SBM3	66.5366	0		SBM3	10.7585	0		SBM3	-20.3816	0		SBM3	7.92848	0		SBM3	29.7294	0		SBM3	15.0463	0		SBM3	-28.8978	0		SBM3	1.20766	0
	SBM4	0	66.2128		SBM4	0	64.0895		SBM4	0	-30.8537		SBM4	0	-41.5671		SBM4	0	14.5682		SBM4	0	-0.269865		SBM4	0	-11.9717		SBM4	0	-20.2141		SBM4	0	1.15563
	SBM5	66.8532	71.1265		SBM5	61.3288	62.2353		SBM5	-5.16695	-2.57488		SBM5	-26.2572	-32.9613		SBM5	7.73531	11.6284		SBM5	20.6621	21.034		SBM5	-3.21629	-4.22426		SBM5	-19.3537	-24.6275		SBM5	1.16681	1.24139
	SBM6	56.8311	26.6853		SBM6	48.4136	-10.4312		SBM6	-13.9677	-25.2724		SBM6	-24.5484	-27.7653		SBM6	2.39774	-11.1696		SBM6	38.5563	-15.9185		SBM6	29.5304	2.01416		SBM6	8.21942	-5.38904		SBM6	0.99189	0.465746
	SBM7	75.4508	62.3425		SBM7	64.054	53.3245		SBM7	-8.10078	-26.6406		SBM7	-15.5544	-32.9314		SBM7	17.975	-0.222739		SBM7	49.2863	-22.4778		SBM7	28.3638	-19.4626		SBM7	17.8387	-29.5047		SBM7	1.31687	1.08808
	SBM8	48.3789	57.7307		SBM8	44.7914	55.5341		SBM8	-30.664	-30.4601		SBM8	-40.2079	-44.2225		SBM8	1.44003	5.86411		SBM8	-4.84808	7.07247		SBM8	6.18663	-3.21829		SBM8	-16.3942	-17.2127		SBM8	0.844371	1.00759
	SBM9	54.5572	51.2341		SBM9	39.767	55.3799		SBM9	-21.1118	-25.5166		SBM9	-36.2244	-37.738		SBM9	5.11883	10.1136		SBM9	21.5911	6.51703		SBM9	15.4909	12.2173		SBM9	-11.9295	-9.37858		SBM9	0.952202	0.894204
	SBM10	61.5466	54.7114		SBM10	46.5774	50.9429		SBM10	-13.4467	-15.464		SBM10	-34.2298	-31.5645		SBM10	14.9929	14.2868		SBM10	11.4679	9.4356		SBM10	1.04958	-1.53956		SBM10	-19.3821	-10.8852		SBM10	1.07419	0.954893
	SBM11	54.9924	60.0425		SBM11	42.2243	41.7878		SBM11	-22.8534	-13.7789		SBM11	-32.9723	-32.3943		SBM11	8.28119	3.74078		SBM11	18.6151	20.7226		SBM11	5.46577	12.9105		SBM11	-1.87924	-4.85327		SBM11	0.959799	1.04794
	SBM12	33.065	39.8112		SBM12	29.7355	35.4086		SBM12	-15.6883	-29.4191		SBM12	-31.7601	-36.8977		SBM12	2.69498	9.56643		SBM12	4.55135	12.5956		SBM12	21.9132	22.5403		SBM12	-16.2517	4.35894		SBM12	0.577094	0.694836
	SBM13	28.738	35.6092		SBM13	16.4869	19.2354		SBM13	-31.1323	-32.1465		SBM13	-45.7346	-38.9343		SBM13	-2.27902	-6.08982		SBM13	6.95266	9.38225		SBM13	17.3231	16.9928		SBM13	13.719	7.47038		SBM13	0.501573	0.621497
	SBM14	54.1844	43.54		SBM14	36.0809	35.7561		SBM14	-19.2988	-13.1293		SBM14	-42.7683	-37.4627		SBM14	4.53588	0.675525		SBM14	4.4313	3.8263		SBM14	3.52117	10.3302		SBM14	-19.3578	-4.62286		SBM14	0.945696	0.759916
	DRBL	PH2-R	PH2-L		DRBL	PH2-R	PH2-L		DRBL	PH2-R	PH2-L		DRBL	PH2-R	PH2-L		DRBL	PH2-R	PH2-L		DRBL	PH2-R	PH2-L		DRBL	PH2-R	PH2-L		DRBL	PH2-R	PH2-L		DRBL	PH2-R	PH2-L
	SBF1	51.2751	46.7638		SBF1	43.61	42.4536		SBF1	-1.88655	4.47732		SBF1	-32.6006	-31.7599		SBF1	21.613	13.4148		SBF1	21.9292	24.3984		SBF1	8.27425	8.05895		SBF1	-16.7798	-20.0811		SBF1	0.89492	0.816182
	SBF2	113.181	71.7791		SBF2	68.9758	54.9121		SBF2	-1.5471	-5.15265		SBF2	-7.7898	-23.6451		SBF2	11.1723	16.8096		SBF2	-0.630235	24.5651		SBF2	-21.8817	-4.95278		SBF2	-33.5183	-28.4797		SBF2	1.97539	1.25278
	SBF3	34.2749	54.052		SBF3	39.3169	48.6964		SBF3	1.04395	-18.2948		SBF3	-9.40917	-23.635		SBF3	1.29854	19.3111		SBF3	12.1823	14.6649		SBF3	-9.89165	-10.8719		SBF3	-30.1078	-24.4162		SBF3	0.598209	0.943385
	SBF4	53.8777	64.9391		SBF4	39.7703	33.6741		SBF4	-5.78085	-12.0435		SBF4	-21.9411	-15.7949		SBF4	3.81267	3.68984		SBF4	2.55635	-1.42828		SBF4	-12.941	-2.66887		SBF4	-21.8461	-21.8663		SBF4	0.940343	1.1334
	SBF6	59.2773	52.2766		SBF6	47.0801	12.0572		SBF6	1.52615	-33.9857		SBF6	-32.0959	-44.6175		SBF6	22.3996	0.931829		SBF6	14.8553	-22.6431		SBF6	-1.15812	-4.86708		SBF6	-20.6474	-15.4892		SBF6	1.03458	0.912398
	SBF7	60.0117	40.484		SBF7	64.7841	38.7644		SBF7	-9.69916	-8.96743		SBF7	-26.9614	-38.2451		SBF7	14.16	18.4388		SBF7	29.6246	2.06348		SBF7	-7.46359	-4.1353		SBF7	-24.6349	-24.8806		SBF7	1.0474	0.70658
	SBF8	52.016	57.9297		SBF8	41.9437	44.4496		SBF8	-5.06143	-4.85823		SBF8	-19.9965	-17.5982		SBF8	16.7958	11.3613		SBF8	23.9755	17.7645		SBF8	-6.61378	-14.1809		SBF8	-26.5969	-23.7203		SBF8	0.90785	1.01106
	SBF9	36.5657	33.2984		SBF9	23.1957	11.0006		SBF9	-10.2245	-11.8269		SBF9	-25.2875	-30.5736		SBF9	7.22733	12.2116		SBF9	28.9403	7.24933		SBF9	15.2423	-0.814439		SBF9	-8.68625	-16.8763		SBF9	0.638192	0.581167
	SBF10	49.1611	45.7683		SBF10	44.6205	59.7767		SBF10	-13.8203	-14.2803		SBF10	-36.5249	-35.3166		SBF10	15.5632	19.8381		SBF10	14.9883	8.79491		SBF10	12.1767	17.7574		SBF10	-15.7398	-7.90905		SBF10	0.858024	0.798807
	SBF11	56.2212	84.1605		SBF11	57.9302	58.8583		SBF11	0.782049	-6.78152		SBF11	-21.7798	-19.431		SBF11	18.086	18.9872		SBF11	19.4399	11.5402		SBF11	-12.9894	-12.7957		SBF11	-25.7397	-26.1022		SBF11	0.981245	1.46888
	SBF12	42.2681	52.0455		SBF12	45.0827	55.7849		SBF12	-15.0872	-15.2947		SBF12	-18.432	-30.3072		SBF12	10.5142	30.7142		SBF12	6.14619	11.453		SBF12	-16.4528	14.0474		SBF12	-21.9893	-19.3265		SBF12	0.737717	0.908365
	SBF13	39.4385	51.708		SBF13	43.4027	46.9315		SBF13	-17.4299	-13.8492		SBF13	-28.2435	-24.5431		SBF13	16.5133	24.723		SBF13	9.28698	8.54188		SBF13	2.57725	8.4368		SBF13	-6.82939	-11.4795		SBF13	0.688331	0.902475
	SBF14	40.0262	39.1125		SBF14	25.3319	19.8698		SBF14	-1.80953	-11.2959		SBF14	-24.0419	-31.4216		SBF14	8.91044	2.34846		SBF14	14.1771	2.26758		SBF14	-0.893186	2.85324		SBF14	-17.3889	-10.819		SBF14	0.698589	0.682642
	SBF15	57.8751	45.2922		SBF15	41.4194	34.2889		SBF15	-15.3805	-13.356		SBF15	-28.7341	-32.8706		SBF15	14.4542	-1.21024		SBF15	7.15768	-0.0781498		SBF15	-1.81996	-4.03539		SBF15	-19.0337	-25.3993		SBF15	1.01011	0.790498
	SBM1	60.2283	48.0881		SBM1	46.5906	44.9521		SBM1	-21.2704	-26.4548		SBM1	-32.6364	-34.9113		SBM1	17.0662	15.4025		SBM1	19.4549	8.13492		SBM1	-6.42107	7.10035		SBM1	-21.8038	-3.68721		SBM1	1.05118	0.839296
	SBM2	36.3464	49.5976		SBM2	37.3424	42.5293		SBM2	-29.2265	-15.4479		SBM2	-32.0991	-25.1486		SBM2	2.81553	1.09895		SBM2	15.7865	12.7261		SBM2	11.0806	-6.0349		SBM2	-7.60865	-13.8305		SBM2	0.634365	0.865641
	SBM3	39.946	42.0456		SBM3	21.9898	10.4965		SBM3	-4.75379	-15.4256		SBM3	-14.8348	-25.436		SBM3	-0.89253	-1.794		SBM3	27.5709	6.39064		SBM3	9.57348	3.3141		SBM3	-3.1952	-2.74526		SBM3	0.697189	0.733834
	SBM4	69.0681	69.5121		SBM4	53.3576	46.4968		SBM4	3.18409	1.73051		SBM4	-11.566	-1.71407		SBM4	7.82263	2.25687		SBM4	13.2575	6.03154		SBM4	-15.2179	-13.2249		SBM4	-32.0735	-15.8758		SBM4	1.20547	1.21322
	SBM5	46.1143	63.1071		SBM5	22.6345	58.5822		SBM5	-3.70885	-9.11874		SBM5	-13.9483	-26.2443		SBM5	6.01822	15.7203		SBM5	25.5847	14.3593		SBM5	-4.27851	-12.77		SBM5	-9.56419	-25.2468		SBM5	0.804846	1.10143
	SBM6	43.9962	38.1568		SBM6	43.0189	7.45156		SBM6	-3.17079	-17.8079		SBM6	-26.495	-24.831		SBM6	-5.89353	-2.86401		SBM6	3.30565	-16.431		SBM6	-8.6109	-12.8882		SBM6	-29.6987	-29.7388		SBM6	0.767878	0.665961
	SBM7	51.6094	48.856		SBM7	48.484	37.4432		SBM7	0.331331	-21.6616		SBM7	-11.6891	-27.1535		SBM7	1.21912	-6.18581		SBM7	18.3127	-4.27082		SBM7	-5.56231	-10.6619		SBM7	-23.3979	-17.6719		SBM7	0.900754	0.852698
	SBM8	48.3505	64.7115		SBM8	41.6686	63.5097		SBM8	-19.2532	-6.32443		SBM8	-25.1001	-31.365		SBM8	-0.0421907	10.8808		SBM8	31.7302	12.9485		SBM8	10.8992	-3.708		SBM8	-5.14238	-17.7404		SBM8	0.843875	1.12943
	SBM9	57.0249	53.7675		SBM9	38.6644	63.1801		SBM9	-12.9464	-31.6452		SBM9	-32.4699	-38.8589		SBM9	7.51132	8.65759		SBM9	13.6851	-0.729089		SBM9	0.302955	6.10794		SBM9	-20.0227	-10.1207		SBM9	0.995273	0.938419
	SBM10	38.8743	47.453		SBM10	30.3907	39.745		SBM10	-13.3402	-21.7545		SBM10	-32.1811	-27.9175		SBM10	16.9103	11.6943		SBM10	21.5901	1.83507		SBM10	8.13225	2.51723		SBM10	-8.94895	-10.907		SBM10	0.678485	0.828212
	SBM11	38.346	48.2204		SBM11	21.9038	29.9517		SBM11	-17.0285	-9.26299		SBM11	-30.7373	-13.2892		SBM11	-2.13993	3.33383		SBM11	31.2434	12.2669		SBM11	12.9235	-3.84415		SBM11	-5.98067	-8.37026		SBM11	0.669265	0.841604
	SBM12	41.7432	44.2621		SBM12	40.4293	32.9898		SBM12	-3.72585	-8.94018		SBM12	-25.3373	-20.9533		SBM12	2.48998	10.2416		SBM12	30.0535	16.5071		SBM12	14.2645	4.13126		SBM12	-12.2698	-6.16281		SBM12	0.728557	0.772519
	SBM13	42.9173	55.3496		SBM13	42.3321	56.4352		SBM13	-1.82845	-26.2757		SBM13	-18.5638	-36.2267		SBM13	-2.17252	0.98753		SBM13	19.3078	19.8136		SBM13	17.6878	23.0946		SBM13	-17.9759	5.90421		SBM13	0.749048	0.966033
	SBM14	43.0377	0		SBM14	33.4649	0		SBM14	-9.12655	0		SBM14	-24.1754	0		SBM14	3.97383	0		SBM14	13.3504	0		SBM14	2.0053	0		SBM14	-14.6643	0		SBM14	0.751149	0
	SHT	PH2-D	Supporting Foot		SHT	PH2-D	Supporting Foot		SHT	PH2-D	Supporting Foot		SHT	PH2-D	Supporting Foot		SHT	PH2-D	Supporting Foot		SHT	PH2-D	Supporting Foot		SHT	PH2-D	Supporting Foot		SHT	PH2-D	Supporting Foot		SHT	PH2-D	Supporting Foot
	SBF1	0	L		SBF1	0	L		SBF1	0	L		SBF1	0	L		SBF1	0	L		SBF1	0	L		SBF1	0	L		SBF1	0	L		SBF1	0	L
	SBF2	53.1271	L		SBF2	61.9954	L		SBF2	-2.90795	L		SBF2	-29.2573	L		SBF2	-11.7896	L		SBF2	-28.2802	L		SBF2	-25.5166	L		SBF2	-34.2232	L		SBF2	0.927242	L
	SBF3	39.0762	L		SBF3	37.139	L		SBF3	7.86353	L		SBF3	-22.4251	L		SBF3	1.20828	L		SBF3	-2.98959	L		SBF3	-4.06728	L		SBF3	-23.4298	L		SBF3	0.682008	L
	SBF4	39.1803	L		SBF4	34.8737	L		SBF4	13.0237	L		SBF4	-4.22321	L		SBF4	-7.12919	L		SBF4	-25.0339	L		SBF4	-15.8693	L		SBF4	-30.6649	L		SBF4	0.683826	L
	SBF6	51.6826	L		SBF6	48.1402	L		SBF6	6.70819	L		SBF6	-10.567	L		SBF6	-5.92354	L		SBF6	2.32735	L		SBF6	-17.9653	L		SBF6	-30.8717	L		SBF6	0.902032	L
	SBF7	21.1056	L		SBF7	40.0726	L		SBF7	21.6525	L		SBF7	-0.127987	L		SBF7	4.49569	L		SBF7	-31.0627	L		SBF7	-14.5802	L		SBF7	-32.3725	L		SBF7	0.368362	L
	SBF8	36.6852	L		SBF8	53.3823	L		SBF8	25.2181	L		SBF8	0.785989	L		SBF8	-3.14502	L		SBF8	-27.548	L		SBF8	-29.9453	L		SBF8	-34.5292	L		SBF8	0.640277	L
	SBF9	37.2835	L		SBF9	35.5835	L		SBF9	19.9541	L		SBF9	-5.69585	L		SBF9	-6.23218	L		SBF9	-46.9108	L		SBF9	-19.0567	L		SBF9	-31.8264	L		SBF9	0.65072	L
	SBF10	41.8331	L		SBF10	48.4427	L		SBF10	29.4391	L		SBF10	5.36574	L		SBF10	0.389168	L		SBF10	-30.2698	L		SBF10	-30.4175	L		SBF10	-34.7581	L		SBF10	0.730125	L
	SBF11	44.7402	R		SBF11	71.5968	R		SBF11	5.34874	R		SBF11	-7.16644	R		SBF11	17.2267	R		SBF11	-37.482	R		SBF11	-25.4689	R		SBF11	-34.6554	R		SBF11	0.780864	R
	SBF12	60.7265	L		SBF12	71.5432	L		SBF12	20.0098	L		SBF12	-6.40261	L		SBF12	-5.52378	L		SBF12	-28.7533	L		SBF12	-17.2566	L		SBF12	-34.7098	L		SBF12	1.05988	L
	SBF13	39.1299	L		SBF13	39.7091	L		SBF13	16.732	L		SBF13	-4.19437	L		SBF13	-1.68056	L		SBF13	-12.4419	L		SBF13	-15.3571	L		SBF13	-31.6501	L		SBF13	0.682945	L
	SBF14	44.983	L		SBF14	35.6896	L		SBF14	14.5845	L		SBF14	4.27491	L		SBF14	-6.85565	L		SBF14	-8.15821	L		SBF14	-15.9606	L		SBF14	-25.8976	L		SBF14	0.785102	L
	SBF15	52.6442	L		SBF15	48.7872	L		SBF15	13.3702	L		SBF15	2.92604	L		SBF15	-11.5731	L		SBF15	-21.3141	L		SBF15	-30.2623	L		SBF15	-34.1664	L		SBF15	0.918815	L
	SBM1	31.5604	L		SBM1	41.3667	L		SBM1	29.8302	L		SBM1	8.80095	L		SBM1	-7.69905	L		SBM1	-47.3243	L		SBM1	-14.7168	L		SBM1	-31.11	L		SBM1	0.550832	L
	SBM2	66.1612	R		SBM2	45.1546	R		SBM2	28.858	R		SBM2	11.7746	R		SBM2	9.59808	R		SBM2	-5.86717	R		SBM2	-23.1913	R		SBM2	-34.6258	R		SBM2	1.15473	R
	SBM3	37.5812	L		SBM3	44.0651	L		SBM3	15.526	L		SBM3	-3.47601	L		SBM3	-10.4413	L		SBM3	-20.8164	L		SBM3	-18.6998	L		SBM3	-27.1976	L		SBM3	0.655916	L
	SBM4	36.8919	R		SBM4	23.6651	R		SBM4	15.7976	R		SBM4	10.4035	R		SBM4	-0.135145	R		SBM4	-4.19091	R		SBM4	-26.7656	R		SBM4	-34.0919	R		SBM4	0.643885	R
	SBM5	50.9764	L		SBM5	65.6657	L		SBM5	18.8906	L		SBM5	-0.928431	L		SBM5	-7.47213	L		SBM5	-32.9077	L		SBM5	-15.0285	L		SBM5	-32.5287	L		SBM5	0.889706	L
	SBM6	50.0394	R		SBM6	37.9171	R		SBM6	25.0302	R		SBM6	4.98238	R		SBM6	14.8727	R		SBM6	-7.2836	R		SBM6	-27.2708	R		SBM6	-34.6148	R		SBM6	0.873351	R
	SBM7	31.5604	L		SBM7	41.3667	L		SBM7	29.8302	L		SBM7	8.80095	L		SBM7	-7.69905	L		SBM7	-47.3243	L		SBM7	-14.7168	L		SBM7	-31.11	L		SBM7	0.550832	L
	SBM8	44.5827	R		SBM8	60.4788	R		SBM8	22.9458	R		SBM8	-15.2668	R		SBM8	5.23183	R		SBM8	-30.8105	R		SBM8	33.0218	R		SBM8	-30.3563	R		SBM8	0.778115	R
	SBM9	8.11488	L		SBM9	45.2817	L		SBM9	12.86	L		SBM9	-17.7579	L		SBM9	9.46419	L		SBM9	-28.9052	L		SBM9	-6.10288	L		SBM9	-31.4415	L		SBM9	0.141631	L
	SBM10	42.7313	L		SBM10	38.7751	L		SBM10	14.2109	L		SBM10	-8.20398	L		SBM10	-6.90082	L		SBM10	-29.9077	L		SBM10	-4.11771	L		SBM10	-26.9631	L		SBM10	0.745801	L
	SBM11	41.5043	L		SBM11	31.9058	L		SBM11	29.8927	L		SBM11	-13.9307	L		SBM11	15.2855	L		SBM11	-2.6098	L		SBM11	5.98879	L		SBM11	-34.4651	L		SBM11	0.724387	L
	SBM12	0	L		SBM12	0	L		SBM12	0	L		SBM12	0	L		SBM12	0	L		SBM12	0	L		SBM12	0	L		SBM12	0	L		SBM12	0	L
	SBM13	25.6968	L		SBM13	42.8213	L		SBM13	24.0363	L		SBM13	-9.72236	L		SBM13	8.04582	L		SBM13	-16.4851	L		SBM13	-1.43816	L		SBM13	-29.9938	L		SBM13	0.448493	L
	SBM14	37.7272	L		SBM14	54.9735	L		SBM14	29.7473	L		SBM14	-7.3335	L		SBM14	8.80855	L		SBM14	-18.4488	L		SBM14	3.57255	L		SBM14	-34.4789	L		SBM14	0.658464	L
